# Supplementary material for: Assessment of HACCP plans and Colombian regulations in municipal cattle slaughterhouses for the assurance of standardised food safety and quality management systems
Source: Heliyon. 2024 Dec 5;10(24):e40944. doi: 10.1016/j.heliyon.2024.e40944 (PMC11698929; doi:10.1016/j.heliyon.2024.e40944)
Supplement: Multimedia component 1 [file mmc1.xlsx]

## Sheet: Hoja2
City:		Evaluator:																			M I	M: Magnitude				I: Importance
Actions that impact Compromised elements Environmental alterations		Administration of animals in the pens				Slaughter				Slaughtering							Storage and distribution				Antemortem and postmortem inspection				Asepsis				Total
		Animal reception	Dung generation, recollection and disposal	Washing of corrals	External bathing	Slaughter or vein cutting	Bleeding and blood collection	Separation of hands and feet	Separation of head	Ligation of the rectum	Skinning (removing the skin)	Evisceration	Washing of white viscera	Extraction and evacuation of rumen contents	Separation of red viscera	Storage and distribution	Carcass splitting	Guide cutting (hindquarter and forequarter)	Carcass washing	Postmortem inspection	Suspect animals	White viscera	Red viscera	Seizures	Personnel Factor	Equipment factor	Working implements factor	Cleaning factor
Water	Modification of natural conditions
	Alteration of physicochemical conditions of water bodies
	Tendency to increased water consumption
	Increase of nutrients in water sources
	Discharge of liquid wastes: blood, wash water, urine
	Discharge of materials: pollutants and organic matter
	Discharge of solid wastes: rumen content, seizure, grease
	Decrease of aquatic biota
	Obstruction of water collection channels
Soil	Dumping of waste in open fields (loss of productivity).
	Modification of soil use
	Deterioration of soil quality
Air	Emission of odors due to inadequate dumping (solid character) and gases
	Deterioration of air quality
	Noise generation
	Generation of odors from dammed liquids
Public Health	Contamination due to poor manufacturing practices
	Risk to human health (affection by direct contact).
	Tendency to generate microbial activity (contagion).
	Contamination of work elements (deterioration of equipment and utensils).
	Proliferation of vectors
Economic and Social Processes	Generation of jobs
	Decrease in quality of employment: Work tools
	Improvement of quality of life
	Proliferation of vectors
Visual Factor	Landscape variation
	Aesthetic damage
Waste waste	Vertim.open field of organic material in solid state (Rll.Sant.)
	Alteration of the quality of urban solid wastes
	Dumping of manure, meat scraps, bait and grease
	Increases the presence of solid material
Total
