# Supplementary material for: Assessment of HACCP plans and Colombian regulations in municipal cattle slaughterhouses for the assurance of standardised food safety and quality management systems
Source: Heliyon. 2024 Dec 5;10(24):e40944. doi: 10.1016/j.heliyon.2024.e40944 (PMC11698929; doi:10.1016/j.heliyon.2024.e40944)
Supplement: Multimedia component 3 [file mmc3.xlsx]

## Sheet: Hoja1
Compromised elements	Environmental alterations	Code
Water	Modification of natural conditions	A1
	Alteration of physicochemical conditions of water bodies	A2
	Tendency to increased water consumption	A3
	Increase of nutrients in water sources	A4
	Discharge of liquid wastes: blood, wash water, urine	A5
	Discharge of materials: pollutants and organic matter	A6
	Discharge of solid wastes: rumen content, seizure, grease	A7
	Decrease of aquatic biota	A8
	Obstruction of water collection channels	A9
Soil	Dumping of waste in open fields (loss of productivity).	B1
	Modification of soil use	B2
	Deterioration of soil quality	B3
Air	Emission of odors due to inadequate dumping (solid character) and gases	C1
	Deterioration of air quality	C2
	Noise generation	C3
	Generation of odors from dammed liquids	C4
Public Health	Contamination due to poor manufacturing practices	D1
	Risk to human health (affection by direct contact).	D2
	Tendency to generate microbial activity (contagion).	D3
	Contamination of work elements (deterioration of equipment and utensils).	D4
	Proliferation of vectors	D5
Economic and Social Processes	Generation of jobs	E1
	Decrease in quality of employment: Work tools	E2
	Improvement of quality of life	E3
	Proliferation of vectors	E4
Visual Factor	Landscape variation	F1
	Aesthetic damage	F2
Waste waste	Vertim.open field of organic material in solid state (Rll.Sant.)	G1
	Alteration of the quality of urban solid wastes	G2
	Dumping of manure, meat scraps, bait and grease	G3
	Increases the presence of solid material	G4
